# Supplementary material for: A Comparison between Three Tuning Strategies for Gaussian Kernels in the Context of Univariate Genomic Prediction
Source: Genes (Basel). 2022 Dec 3;13(12):2282. doi: 10.3390/genes13122282 (PMC9778581; doi:10.3390/genes13122282)
Supplement: Supplementary file 1 [file genes-13-02282-s001.zip]

Archive with 1 entries (1 files):
- genes-1985157-supplementary.pdf
